# Supplementary material for: Assessing the impact of anaesthetic and surgical task-shifting globally: a systematic literature review
Source: Health Policy Plan. 2023 Jul 28;38(8):960–94. doi: 10.1093/heapol/czad059 (PMC10506531; doi:10.1093/heapol/czad059)
Supplement: czad059_Supp [file czad059_supp.zip]

Archive with 3 entries (3 files):
- suppl_data/10. Health Policy and Planning, Supplementary file 1.  .docx
- suppl_data/Health_Policy_and_Planning,_PRISMA_checklist..docx
- Supplementary material, tables .xlsx
