# Supplementary material for: Assessing the impact of anaesthetic and surgical task-shifting globally: a systematic literature review
Source: Health Policy Plan. 2023 Jul 28;38(8):960–94. doi: 10.1093/heapol/czad059 (PMC10506531; doi:10.1093/heapol/czad059)
Supplement: czad059_Supp [file czad059_supp.zip › Supplementary material, tables .xlsx]

## Sheet: Sheet1
Supplementary material. Risk of bias for randomised controlled trials.
Study names	Domain 1	Domain 2	Domain 3	Domain 4	Domain 5	Overall
Ashley et al., 2021	Low	Low	Moderate	Low	Low	Moderate
	The randomisation sequence was generated online using blocks of 4, 6 and 8. The study number and randomisation arm were written on identical pieces of paper in sealed opaque envelopes. Operating theatre lists were determined at the beginning of each operation day and the envelopes were opened as the next patient on the list was taken to the operating theatre (participants were blinded to interven…	Although participants and personnel were not masked during the intervention (they were aware of the lead operator's identity), no deviation from usual practice was reported. 'Data for primary and secondary end points were analyzed as per protocol, as there was no crossover between study groups'.	At one year follow-up, outcome data were available for 109/115 patients in the intervention group (94.8%) and for 102/115 patients in the control group (88.7%). The total estimated sample size (228 participants) was determined to account for an expected loss-to-follow-up of 15%.	Outcome assessors were blinded. 'Patient follow-up, including assessment of the study end points was performed by three blinded medical doctors who did not participate in the operations.'	No known deviations from the study protocol.
Supplementary material. Risk of bias for non-randomised studies.
Study names	Domain 1	Domain 2	Domain 3	Domain 4	Domain 5	Domain 6	Overall
Attebery et al., 2010	Critical	Low	Serious	Low	Serious	Serious	Critical
	Baseline characteristics of participants were not presented nor controlled for in the outcome analysis.	Clear inclusion and exclusion criteria were specified. All patients who underwent neurosurgical procedures at Haydom Lutheran Hospital during the study period were included.	Although the intervention status is clear (local asisstant medical officer vs American trained neurosurgeon as lead surgeons), in some instances the intervention definition was based on information collected retrospectively, through patient interviews. In these instances, the intervention definition may have been affected by knowledge of the outcome.	No known deviations from the intended intervention occurred.	17/51 (33%) of patient records were lost to follow-up within a time frame which ranged from 6 weeks to 18 months post-operation.	Although mortality is ordinarily an objective outcome measure, information was retrieved from family and village members (due to incompleteness of medical records). Therefore, outcomes could have been influenced by knowledge of the intervention received and errors in outcome measurement may have been related to the intervention status.
Beard et al., 2014	Moderate	Low	Low	Low	Serious	Moderate	Serious
	All important confounding domains were appropriately measured and controlled for. The multivariate logistic regression was adjusted for morbidity and mortality risk factors; patient and procedure factors which differed between the two provider groups were also accounted for. Residual confounding cannot be excluded.	Clear inclusion and exclusion criteria were specified. All patients who underwent non-obstetric major surgical procedures in the study hospitals during the study period were included.	The intervention status is clear (non-physician vs physician as lead operators) and the intervention definition is based on information collected at the time of the surgical procedure (through patient charts).	No known deviations from the intended intervention occurred.	Data on in-hospital mortality were available for all patients. However, data on other clinical outcomes were missing for 16.4% of patients. Only 80% of patients operated on by non-physicians and 85% of patients operated on by physicians were available for follow-up.	Mortality is an objective outcome (low risk); however, other outcomes (morbidity events, reoperation, readmission, blood transfusion...) are inherently subjective. In addition, coding practices likely varied across hospitals, given the multi-centre nature of this study.
Beard et al., 2019	Moderate	Low	Low	Low	Moderate	Low	Moderate
	Preoperative characteristics of study participants included age, ASA classification score, BMI, presence of scrotal hernia and its duration, smoking status, pain and self-assessed health status. Patient characteristics were similar across both study arms. Residual confounding cannot be excluded.	Clear inclusion and exclusion criteria were specified. Men (≥18 years) with primary, reducible, inguinal hernia were included; patients with ASA score >3, alcohol or drug abuse and suspected/confirmed coagulopathy were excluded. Selection was not based on characteristics of participants which were observed after the start of the intervention.	The intervention status is clear (non-specialist vs specialist physician as lead operators) and the intervention definition is based on information which was collected at the time of the surgical procedure (given the prospective nature of this study).	No known deviations from the intended intervention occurred.	Proportions of missing participants differed slightly across the two study groups: 5 participants (4.2%) were excluded from the intervention group, and 14 participants (11.4%) were exlcuded from the control group. Bias arising from missing outcome data cannot be ruled out as participants who died or were lost to follow-up were excluded from the outcome analysis.	Outcome assessors were blinded to patients' intervention status. 'A medical doctor or surgeon blinded to the identity of the operating doctor performed the postoperative physical examination to assess for complications and hernia recurrence'.
Bevis et al., 2008	Moderate	Moderate	Low	Moderate	Moderate	Low	Moderate
	Patients' sociodemographic and clinical characteristics did not differ significantly across patient groups. Factors measured included the number of patients, the number of tube thoracostomies, age and sex, Injury Severity Score, mechanism of injury and indications for tube thoracostomies. Given the non-randomised study design, residual confounding cannot be excluded.	Although clear inclusion and exclusion criteria were specified, solely patients with complete outcome data were included into the study. Therefore, selection bias cannot be excluded.	The intervention status is clear (advanced practice providers vs surgeons as lead operators) and the intervention definition is based on information which was collected at the time of the tube thoracostomy procedures, through patients' medical records, the trauma registry and billing records.	In accordance with training guidelines, the trauma surgeon always retained ultimate responsibility for the tube thoracostomy procedures. In case of challenging patients, variations in the level of participation of the surgeons in tube thoracostomies led by advanced practice providers are expected. This may have caused an unbalanced cross-over between the intervention and control groups.	4 patients (7.3%) whose medical records were incomplete were excluded from the outcome analysis. Furthermore, three additional patients (12.7%) were excluded from the analysis of hospital length of stay.	Radiologists interpreting chest radiographs were blinded to the intervention status of patients. All radiographs were reviewed by three radiologists and confirmation of quality indicators required the agreement of at least 2/3 radiologists.
Bolkan et al., 2017	Moderate	Low	Low	Low	Low	Low	Moderate
	The most important confounding domains were appropriately measured and controlled for. Although results were adjusted for factors associated with in-hospital mortality (including trainee role, patient sex, urgency of surgery, type of operation and type of hospital), no adjustments were made for co-morbidities or severity of the surgical condition. Therefore, some residual confounding can be expec…	Clear inclusion and exclusion criteria were specified. All patients who received surgical care by trainees/SACHOs and by trainers/supervisors were included in this study. Selection was not based on characteristics of participants observed after the start of the intervention.	The intervention status is clear (trainee/SACHOs vs trainers/supervisors as lead operators) and the intervention definition is based on information collected in the surgical logbooks at the time of the surgical procedure (given the prospective nature of this study).	No known deviations from the intended intervention occurred. Although trainees and SACHOs were indirectly supervised by trainers, the trainers in the operating room were unscrubbed.	The proportions of missing outcome data were low and did not differ significantly between intervention and control groups. Data related to 'in-hospital mortality during training' were missing for 1 patient in the 'indirectly supervised' group (intervention group) and for 2 patients in the 'observer' group (control group).	Across all study groups, data were collected through surgical logbooks; these were validated by local trainers and supervisors. Although outcome assessors were not blinded to the identity of the operator, in-hospital mortality is an objective outcome. Therefore, outcome assessment is unlikely to have been influenced by knowledge of the intervention received by patients.
Buwembo et al., 2011	Serious	Serious	Low	Low	Low	Moderate	Serious
	Characteristics analysed, beyond provider type, included age and marital status of patients, surgical method and surgical experience of the providers. At least one known confounding factor was not measured or controlled for in the analysis.	Patients were recruited from a previous randomised trial of male circumcision for HIV prevention, and from the general population presenting to the study healthcare centre to undergo male circumcision. All patients taking part in the RCT were treated by physicians (control group); instead, patients from the general population were operated on by a non-physician or by a physician.	The intervention status is well defined: participants were circumcised by clinical officers or physicians, using the surgical resection method (sleeve or dorsal slit) set for the day. The intervention definition is based on information collected at the time of the surgical procedure.	No known deviations from the intended intervention occurred.	No missing outcome data were reported.	Methods of outcome assessment were similar across study groups. Surgery related adverse events were inherently subjective as they were measured through physical examinations and patient interviews.
Chu et al., 2011	Critical	Low	Low	Low	Low	Low	Critical
	Baseline characteristics of participants were not presented based on provider cadre or controlled for in the outcome analyses.	Clear inclusion and exclusion criteria were specified. All surgical interventions which required anaesthesia and which were conducted in the operating threatre during the study period were included. Selection was not based on characteristics of participants observed after the start of the intervention.	The intervention status is well defined: patients were either operated on by expatriate surgeons or by local non-specialists (general doctor with surgical skills or surgical nurse). The intervention definition is based on information collected at the time of the surgical procedures.	Deviations from the intended intervention were not possible: patients who underwent surgical operations between October 2006 and January 2008 were operated on by specialists; patients who underwent surgical operations after January 2008 were operated on by non-specialists.	No missing outcome data were reported.	Mortality is an objective outcome measure. Methods of outcome assessment were similar across study groups as data were prospectively collected in an electronic database during the study period.
Cometto et al., 2012	Critical	Low	Low	Moderate	Low	Low	Critical
	Details of the sociodemographic characteristics of patients and of the surgical procedures were not presented according to provider type. Outcomes could have been influenced by the surgical providers and by the anaesthesia providers. No adjustments were made in the outcome analysis.	Clear inclusion and exclusion criteria were specified. All patients who were operated on during the study period as part of the surgical missions of Comitato Collaborazione Medica were included into the study. Therefore, selection was not based on characteristics of participants observed after the start of the intervention.	The intervention status is well defined (surgical technicians vs expatriate surgeons as lead operators; anaesthesia technicians vs expatriate anaesthesiologists as the main anaesthesia providers). The intervention definition was based on information collected at the time of the surgical procedures.	Surgical technicians were directly or indirectly supervised by experienced surgeons. It is possible that unbalanced deviations from the intended intervention occurred, although none were reported.	There were no missing outcome data as results were presented for the full sample of 1543 patients.	Mortality is an objective outcome measure. Therefore, outcome assessment was unlikely to have been influenced by knowledge of the intervention received by patients.
Dulisse et al., 2010	Moderate	Low	Low	Low	Low	Moderate	Moderate
	The analysis model was adjusted for patient characteristics (age, race and sex), severity of cases and diagnosis-related groups. Given the non-randomised study design, residual confounding can be expected.	Clear inclusion and exclusion criteria were specified and selection was not based on characteristics of the participants observed after the start of the intervention.	The intervention status is clear ('CRNA solo' vs 'MDA solo' vs 'team' as the main providers of anaesthesia).	No known deviations from the intended intervention were reported.	No missing outcome data were noted.	Methods of outcome assessment were similar across study groups as data were retrieved from Inpatient and Carrier Medicare files. Mortality is an objective outcome (low risk) whereas complications are inherently subjective. In addition, coding practices likely varied across hospitals, given the multi-centre nature of this study.
Ellens et al., 2018	Critical	Low	Low	Moderate	Low	Serious	Critical
	Patient and procedure characteristics were analysed. Neurosurgeons were more likely to operate on patients with aneurysmal SAH. The authors noted that the choice of EVD provider was at the discretion of the neurosurgeon. Therefore, confounding is expected.	Clear inclusion and exclusion criteria were specified. All adult patients who underwent ICU or emergency room placement of external ventricular drains between January 2012 and September 2016 at a Level 1 trauma centre were included in the study. EVD placements were included if it was the first EVD placed in a patient at that site.	The intervention status is clear (midlevel providers vs neurosurgeons as lead surgeons). The intervention definition was based on information collected at the time of the surgical procedures through medical records.	Although deviations from the intended intervention were not noted, the authors specified that an on-call neurosurgeon had to always be available to assist the midlevel providers, should a complication arise.	No missing outcome data were reported.	Methods of outcome assessment were comparable across the two groups. Outcomes were subjective. In addition, the authors noted that outcomes, including the number of passes required for each procedure and complications, were likely to have been underreported.
Enriquez-Marulanda et al., 2018	Critical	Moderate	Low	Moderate	Moderate	Moderate	Critical
	Characteristics of patients were not specified by provider type and adjustments were not made in the outcome analysis to account for differences and imbalances between the study groups.	Although clear inclusion and exclusion criteria were specified, patients whose medical records were incomplete (due to inadequate documentation on who had completed the EVD insertions) were excluded. Therefore, selection bias cannot be excluded	The intervention status is clear (advanced practice physicians vs physicians as lead operators). The intervention definition was based on information collected at the time of the surgical procedures through patient notes.	Although no deviations from the intended interventions were reported, advanced practitioners could rely on immediate assistance of the attending neurosurgeon in case of procedural complications or following three failed attempts at placing external ventricular drains.	Outcome data were missing for patients whose medical records were not analysed due to incomplete or insufficient information.	Methods of outcome assessment were comparable between study groups. Outcome measures were subjective as they required expert judgement. These included intraprocedural complications, accuracy of external ventricular drain placement, and external ventricular drain infection.
Gajewski et al., 2019	Critical	Low	Low	Low	Low	Low	Critical
	Patient characteristics were not specified in the study and no adjustments were made in the outcome analysis. Therefore, confounding can be expected.	Clear inclusion and exclusion criteria were specified: all patients who underwent caesarean sections or other index general surgery procedures in the study hospitals by a medical licentiate or by a medical doctor were included. Selection was not based on patient characteristics observed after the start of the intervention.	The intervention status is clear (medical licentiates vs medical doctors as lead operators) and the intervention definition is based on information collected through the extended theatre register at the time of the surgical procedures. This standardised tool was designed to capture characteristics of patients, surgical procedures, the operating team, and surgical outcomes.	No known deviations from the intended intervention occurred.	No missing outcome data were reported.	Methods of outcome assessment were similar across study groups as data were prospectively collected through an electronic theatre register. The study reports that 'to minimise the chance of bias, the project researchers verified the data at the end of the project through a series of visits to all hospitals'.
Gajewski et al., 2019	Critical	Low	Low	Low	Low	Low	Critical
	Patient characteristics were not specified in the study and no adjustments were made in the outcome analysis. Therefore, confounding can be expected.	Clear inclusion and exclusion criteria were specified: all patients who underwent major surgical procedures by a clinical officer or by a medical doctor in the study hospitals were included. Selection was not based on patient characteristics which were observed after the start of the intervention.	The intervention status is clear (clinical officers vs medical doctors as lead operators) and the intervention definition is based on information collected through an extended theatre register. This standardised tool was designed to capture data collected routinely in operating theatres. To prevent misclassifications, detailed lists of diagnoses and procedures were drafted with assigned codes.	No known deviations from the intended intervention occurred.	No missing outcome data were reported.	Methods of outcome assessment were similar across study groups as data were prospectively collected through an electronic theatre register. To mitigate the subjectivity in the reporting of results, 'at the end of the training programme, COST-Africa researchers visited all hospitals involved in the study, validating the data and correcting identified data errors'.
Gerber et al., 2019	Serious	Low	Low	Low	Low	Serious	Serious
	There were significant differences between Advanced Practice Providers and the urologists with regards to size of the Gomco clamp used, age, weight of the babies (> 10 pounds) and use of lidocaine.	Clear inclusion and exclusion criteria were specified. All circumcisions of newborns (< 30 days) performed in the study clinic between 2012 and 2016 were included. Circumcisions performed with non-Gomco clamps were excluded.	Intervention status is clear (advanced practice providers vs attending urologist as lead operators performing the procedures). The intervention definition is based on data collected at the time of the surgical procedure through patient charts.	No known deviations from the intended intervention occurred.	Outcome data were reasonably complete.	Methods of outcome assessment differed between advanced practice providers and attending urologists. In the advanced practice provider clinic there was a requirement for postoperative follow-up appointments; this requirement was not present for the attending urologist. 'Due to this, the ability to capture postoperative complications was improved for advanced practice providers'.
Gessessew et al., 2011	Critical	Low	Low	Low	Low	Low	Critical
	Patient and procedure characteristics were presented and there were significant differences between the study groups. For instance, non-physician clinicians performed most emergency caesarean deliveries whilst physicians performed most elective caesarean deliveries. However, no adjustments were made in the analysis to correct for these differences.	Clear inclusion and exclusion criteria were described. All 2835 patients who underwent caesarean sections during the study period across the 13 health facilities in the Tigray region of Ethiopia were included. Selection was not based on patient characteristics which were observed after the start of the intervention.	The intervention status is clear (non-physicians vs physicians as lead operators) and the intervention definition is based on information collected at the time of the surgical procedures (through patient charts, registries and operating theatre books).	No known deviations from the intended intervention occurred.	Outcome data were complete: results were reported for all 2835 caesarean sections performed during the study period.	Across all study groups, outcome data were collected through patient charts and operating theatre books. Although outcome assessors were not blinded to the identity of the operator, mortality and hospital length of stay are objective outcome measures. Therefore, outcome assessment is unlikely to have been influenced by knowledge of the intervention received by patients.
Giramonti et al., 2018	Critical	Serious	Low	Serious	Low	Low	Critical
	Cases performed by the attending urologist were more complex. 'The decision to refer the surgical procedure to the attending physician was based on any concern for scrotal webbing, inadequate skin, chordee, or significant buried penis'. No adjustments for patient or procedure characteristics were made in the outcome analysis.	Clear inclusion criteria were specified for operations performed by the nurse practitioner: the first 100 cases completed by the nurse practitioner were analysed. However, it is unclear how the 50 operations performed by the attending urologist were selected.	The intervention status is clear (nurse practitioner vs urologist as lead operators) and the intervention definition is based on information collected at the time of the surgical procedures.	In all cases, the urologist maintained the ultimate responsibility for the surgical circumcisions. The attending urologist was reported to be present in ten 'independent nurse practitioner' cases due to complicating factors.	Data on operative times were available for all study patients.	Operative time, the primary outcome, is an objective measure.
Harrell et al., 2020	Critical	Serious	Low	Low	Moderate	Moderate	Critical
	Patient demographic and injury characteristics were found to differ significantly between the two study groups (Glawsgow Coma Scale on admission, Level 2 trauma activation). These imbalances were not corrected in the outcome analysis. Therefore, confounding is expected.	Although clear inclusion and exclusion criteria were specified for patients who underwent tube thoracostomy placement in the pre-hospital setting, solely patients with complete medical records were included into the study.	The intervention status is clear (aeromedical non-physicians vs in-hospital physicians as lead operators). Patients were operated on by aeromedical non-physician personnel in the pre-hospital setting; patients were operated on by physicians in the hospital setting. The intervention definition was based on data collected at the time of the surgical procedure through the trauma registry and patient…	No deviations from the intended intervention were reported.	Outcome data were missing for patients whose medical records were not analysed due to incompleteness of information. The study authors did not specify how many patients were excluded on this basis.	Methods of outcome assessment were comparable across study groups. Outcomes included subjective endpoints, such as complication rates.
Homan et al., 2013	Critical	Low	Low	Low	Low	Moderate	Critical
	To examine the similarity of obstetric populations, population demographic characteristics, prenatal risk factors and indicators for caesarean delivery were assessed.Higher rates of hypertension suggested slightly more complex patients at the Family Medicine Hospital. No adjstments made in the outcome analysis.	Clear inclusion and exclusion criteria were described. The 125 most recent and consecutive caesarean sections in the two study hospitals were reviewed.	The intervention status is clear (family doctors in the Family Medicine Hospital vs obstetricians at the Obstetric Hospital). The intervention definition was based on data collected at the time of the caesarean sections (data were extracted through admission and discharge summaries, prenatal care records, operative reports, intrapartum and intraoperative flow sheets, and billing records).	No deviations from the intended intervention were noted.	No missing outcome data: results were presented for the full sample of 250 caesarean deliveries.	Methods of outcome assessment were comparable across study groups. Outcomes included subjective endpoints, such as intraoperative complications, infectious complications and postoperative complications.
Hounton et al., 2009	Critical	Serious	Low	Low	Serious	Moderate	Critical
	Although case mixes by each type of provider were found to differ on important characteristics (percentage of eclampsia, severity of cases, delay in gaining access to care), adjusted outcomes accounting for these differences were not presented in the study.	The data collection team only analysed data for one-quarter of caesarean section deliveries performed in urban district hospitals.	The intervention status is clear (clinical officers vs general doctors vs obstetricians as lead operators) and the intervention definition was based on information collected at the time of the surgical procedures (through operating theatre books and delivery registries).	No deviations from the intended intervention occurred.	Data were missing for 75% of caesarean section deliveries performed at urban district hospitals.	Methods of outcome assessment were similar across study groups. Although mortality and hospital length of stay were objective outcome measures, postoperative complications (haemorrhage, wound infection and wound dehiscence) were inherently subjective.
Kudsk-Iversen et al., 2020	Moderate	Serious	Low	Serious	Serious	Low	Serious
	The outcome analysis was adjusted to account for patient-level variables, surgical and anaesthesia variables, location (project setting and type of hospital) and provider characteristics. Case-mix was similar across all lead providers. However, confounding bias cannot be excluded given the non-randomised nature of this study.	Although clear inclusion and exclusion criteria were specified, cases with incomplete data were excluded. Furthermore, some providers may have been at risk of under-reporting cases (for instance, expatriate providers who were unfamiliar with the data extraction instruments or over-burdened anaesthesia providers). Therefore, selection bias is likely.	The intervention status is clear (uncertified providers vs nurse-anaesthetists vs physician anaesthesiologists as lead operators) and the intervention was based on information collected at the time of the surgical procedures (through on-site logbooks).	Cases were classified by 'provider type' on the basis of the project lead anaesthesia-provider. This may have led to an over-representation of cases treated by physician anaesthesiologists (the most senior cadre).	Cases with incomplete data-points were excluded from the analysis. Missing data were predominantly from uncertified anaesthesia provider-led or physician anaesthesiologist-led projects. This suggests that there is bias in the missing outcome data.	Mortality was an objective outcome measure.
Matinhure et al., 2018	Serious	Moderate	Low	Low	Low	Moderate	Serious
	The outcome analysis was adjusted to account for imbalances in indications for caesarean sections performed by assistant medical officers or medical officers. However, other known confounding factors were not measured or controlled for in the outcome analysis.	The six primary and secondary health facilities were purposively selected into the study. Selection into the study may have been related to intervention and outcome.	The intervention status is clear (assistant medical officers vs medical officers performing caesarean sections). The intervention definition is based on data collected at the time of the surgical procedure. Data were collected from registeres of labour wards, operating theatres, post-natal wards, and health facility profile and information systems.	No known deviations from the intended intervention occurred.	No missing outcome data were reported.	Methods of outcome assessment were similar across study groups. Although mortality was an objective outcome measure, postoperative complications were inherently subjective.
Matumaini et al., 2021	Moderate	Low	Low	Low	Low	Moderate	Moderate
	Hospital, patient and procedure characteristics were described and factors which were significantly associated with circumcision adverse events were analysed. Given the non-randomised nature of this study, residual confounding cannot be excluded.	Clear inclusion and exclusion criteria were specified. Patients were consecutively recruited if they satisfied the following criteria: being 13 years or older and presenting to the study hospital for male circumcision. Patients with known comorbidities were excluded. Therefore, selection was not based on patient characteristics observed after the start of the intervention.	The intervention status is clear (non-doctors vs doctors as lead operators) and the intervention definition is based on information collected at the time of the circumcisions, given the prospective nature of this study.	No deviations from the intended intervention were reported.	Outcome data were reasonably complete and proportionate between the study groups.	Methods of outcome assessment were comparable across study groups. Although operative duration was an objective outcome measure, postoperative complications were inherently subjective: they were measured through physical examinations and patient interviews.
McCord et al., 2009	Moderate	Low	Low	Low	Low	Moderate	Moderate
	There were no significant differences in obstetical risk between patients operated on by medical officers and those operated on by assistant medical officers. Given the non-randomised nature of this study, residual confounding cannot be excluded.	Clear inclusion and exclusion criteria were specified. All patients across the study hospitals who underwent major obstetrical surgery during the study period were included (1087 patients). Abortions, medical conditions and non-obstetrical complications were excluded. Selection was not based on patient characteristics which were observed after the start of the intervention.	The intervention status is clear (assistant medical officers vs medical officers as 'lead operators') and the intervention definition is based on information collected at the time of the obstetric operations, given the prospective nature of this study. Patients who were operated on by a medical officer and an assistant medical officer conjunctly were classified as 'medical officer operations'.	No deviations from the intended intervention were noted.	Outcome data for maternal and perinatal mortality, major complications and 'all bad outcomes' were reasonably complete.	Methods of outcome assessment were similar across study groups. Although mortality was an objective outcome measure, major complications, all bad outcomes and quality indicators were inherently subjective.
Mpiribanyi et al., 2017	Critical	Low	Low	Low	Serious	Moderate	Critical
	Only few patient and procedure characteristics were reported by provider cadre (overall diagnoses and types of intervention). The authors noted that the two groups differed significantly, with the general surgeon performing the most complex operations and managing riskier diagnoses. No adjustments were made in the outcome analysis to account for these differences.	Clear inclusion and exclusion criteria were specified. The study sample comprised patients with emergency general surgery conditions who were admitted to the emergency and surgical wards of the study hospitals between January and December 2015. Patients admitted to other hospital wards or transferred directly to tertiary care were excluded. Selection was not based on factors observed after the st…	The intervention status is clear (general surgeon at Butaro District Hospital vs general practitioners at Kirehe and Rwinkwavu District Hospitals as lead operators). The intervention definition was based on information collected at the time of the surgical procedures through admission registers, patient files and operating room logbooks.	No deviations from the intended intervention were reported. Deviations were unlikely as the the general surgeon operated solely in Butaro District Hospital, whereas Kirehe and Rwinkwavu District Hospitals were served by general practitioners.	Outcome data were missing for a high proportion of participants. Among 188 patients operated on by the general practitioners or by the general surgeon, outcome data were solely available for 122 patients (64.9%). Percentages were lowest for 'in-hospital postoperative complications', 'types of postoperative complications' and 'hospital length of stay'.	Methods of outcome assessment were comparable between study groups. Some outcome measures were subjective (i.e. in-hospital postoperative complications, unplanned reoperation) as they required expert judgement.
Needleman et al., 2009	Moderate	Low	Low	Low	Low	Moderate	Moderate
	The authors acknowledged that selection could play a substantial role in the choice of hospital by women with high-risk pregnancies. They conducted propensity analyses using inverse probability-weighted regression and nearest-neighbour matching and stratified methods to adjust for imbalances between groups. Nonetheless, residual confounding cannot be excluded.	Clear inclusion and exclusion criteria were specified. Patient selection was not based on patient characteristics observed after the start of the surgical procedures.	The intervention status was clear (anaesthesiologist only; CRNA only; ANES-CRNA I; ANES-CRNA II; mixed). The intervention definition was based on data collected at the time of the surgical procedures.	No known deviations from the intended intervention were reported.	Outcome data were reasonably complete.	Although mortality was an objective measure, anaesthesia complications , other complications, and the Agency for Healthcare Research and Quality Patient Safety Indicators were subjective outcome measures as they required physical examination and expert assessment. In addition, coding practices likely varied across hospitals, given the multi-centre nature of this study.
Ngcobo et al., 2018	Critical	Moderate	Low	Low	Low	Moderate	Critical
	Differences between patients operated on by clinical associates and by doctors were noted. 'Doctors may be circumcising clients with complicated conditions such as phimosis and paraphimosis'. As the analysis was not adjusted to correct for these differences, confounding can be expected.	Although clear inclusion and exclusion criteria were specified, files with no client name or type of healthcare professional performing the circumcisions were excluded.	The intervention status is clear (clinical associates vs doctors as lead operators). The intervention definition was based on information registered at the time of the surgical procedures in standardised patient files.	No deviations from the intended intervention were reported.	Outcome data were reasonably complete as they were available for 4738/4849 circumcisions (97.7%).	Methods of outcome assessment were comparable across study groups. Intraoperative and postoperative adverse events were inherently subjective. The correctness of the clinical information retrieved through patient files could not be validated.
Ouédraogo et al., 2015	Critical	Low	Low	Low	Serious	Moderate	Critical
	The outcome analyses were not adjusted to correct for differences among patient groups. As the authors noted that obstetricians were more likely to operate on complicated patients, confounding can be expected.	Clear inclusion and exclusion criteria were specified. Women who underwent major obstetric surgery in the study hospital between February and October 2013 were included. Women who underwent elective procedures (scheduled) were excluded. Selection was not based on patient characteristics observed after the start of the surgical procedures.	The intervention status is clear (surgical nurses vs obstetricians as lead operators). The intervention definition was based on information collected at the time of the obstetric operations through standardised data collection sheets.	No deviations from the intended intervention were reported.	Although outcome data were reasonably complete for patients who had caesarean section deliveries, a high percentage of outcome data were missing for patients who underwent laparotomy (21.7%).	Methods of outcome assessment were comparable between the two groups. Morbidity events were subjective outcome measures.
Ramdas et al., 2018	Moderate	Serious	Low	Low	Moderate	Serious	Serious
	Patient and procedure characteristics were reported by provider type. Multiple linear regressions were performed to account for imbalances between patient groups in the outcome analysis. Given the non-randomised nature of this study, confounding cannot be excluded.	Although clear patient inclusion and exclusion criteria were specified, selection differed across the three study groups. 'Pathology records were included from December 2014 and consecutively backwards until enough cases per specialty were included'. Therefore, the length of the inclusion period differed between the study groups. In addition, patients were excluded if data of interest were missin…	The intervention status is clear (general practitioners vs dermatologists vs plastic surgeons as lead operators). The intervention definition was based on information collected at the time of the surgical procedures through pathology records.	No deviations from the intended intervention were noted.	Patients whose pathology records were incomplete were excluded from the study and not analysed. Therefore, it is likey that outcome data were missing.	The primary study outcome was the proportion and likelihood of complete excisions by general practitioners, dermatologists, and plastic surgeons. These outcomes were subjective as all specimens were assessed postoperatively by pathologists for tumour-free margins. The pathologists were not blinded.
Rech et al., 2014	Critical	Low	Low	Low	Low	Low	Critical
	Patient and procedure characteristics were not accounted for in the outcome analysis.	Clear inclusion and exclusion criteria were described. All patients who underwent surgical circumcision in healthcare facilities in Tanzania which were visited by a 'trained clinician investigator' were included into the study.	The intervention status is clear (nonphysician vs physician as the provider of the surgical circumcision). The intervention definition is based on information collected at the time of the surgical procedure by a trained clinician.	No deviations from the intended intervention were reported.	No missing outcome data were reported.	Methods of outcome assessment were standardised and they were equivalent between the study groups.
Tariku et al., 2019	Moderate	Moderate	Low	Low	Serious	Low	Serious
	Patient and procedure characteristics which differed between the two healthcare provider groups were accounted for and adjusted through multivariate logistic regression analysis. Nonetheless, residual confounding cannot be excluded.	Although clear inclusion and exclusion criteria were specified, solely patients with complete medical records were included into the study. Selection bias cannot be excluded.	The intervention status is clear (nonphysician vs physician as lead operator). The intervention definition was based on information collected at the time of the surgical procedure.	No deviations from the intended intervention were reported.	Out of 840 caesarean sections, 366 (43.6%) deliveries were not analysed as all patient records with incomplete data were excluded.	Newborn mortality is an objective outcome measure.
Thevi et al., 2017	Critical	Low	Serious	Moderate	Serious	Moderate	Critical
	Complicated cases in the study hospital were managed by experienced specialists. Therefore, the intervention and control groups differed and confounding can be expected.	Clear inclusion and exclusion criteria were specified. All patients who underwent cataract surgery in Melaka Hospital during the study period were included into the study.	The intervention status is not clear. It cannot be ascertained whether patients in the intervention group were operated on by medical officers (non-specialists) or by gazetting specialists.	As medical officers were supervised by surgical specialists during cataract surgery, it is possible that unbalanced deviations from the intended intervention occurred.	Outcome data assessing the association between visual outcomes (good vs poor/impaired) and the grade of the operating surgeon were missing. As a result, solely available data were analysed (84.6% of data).	Intraoperative complications and visual outcomes are subjective outcome measures.
Tobome et al., 2021	Critical	Low	Low	Low	Low	Moderate	Critical
	Confounding can be expected as adjustments were not made to account for differences between patient groups.	Clear inclusion and exclusion criteria were specified. All patients who were admitted to the study hospital due to acute generalised peritonitis were included. Patients who died before laparotomy were excluded. The selection of participants into the study was not based on factors observed after the start of the surgical procedure.	The intervention status is clear (general practitioner vs general surgeon as lead operators). The intervention definition was based on information collected at the time of the surgical procedures.	No known deviations from the intended intervention occurred.	No missing outcome data. Outcome results were reported for all 63 patients included in the study.	Mortality is an objective outcome measure; however, postoperative complications (morbidity) are subjective outcome measures.
Tyson et al., 2014	Serious	Low	Low	Serious	Serious	Moderate	Serious
	Patient and procedure characteristics were measured by provider type. Although significant differences between the two groups were reported, the outcome analysis was only adjusted to account for complication rates. Therefore, confounding can be expected.	Clear inclusion and exclusion criteria were specified. All paediatric patients who underwent an operative procedure during the study period were identified in operative log books and included. Patients undergoing orthopedic procedures were excluded. Selection was not based on characteristics observed after the start of the surgical procedure.	The intervention status is clear (clinical officers vs physicians as lead operators) and the intervention definition is based on information collected at the time of the surgical procedure through the operative log books.	Some deviations from the intended intervention may have occurred. 'Procedures performed by clinical officers, with or without a surgical resident, were listed as clinical officer cases'.	Rates of missing outcome data were high. Approximately 50% of patients in each sub-speciality (with the exception of burns) had missing outcome data. Patients with missing outcome data were generally younger, and were often operated on by physicians for general surgery or congenital pathology.	Mortality, and hospital length of stay are objective outcome measures; however, complications and reoperation are subjective outcome measures.
Van der Merwe et al., 2021	Moderate	Low	Low	Low	Low	Moderate	Moderate
	The analysis was adjusted to account for potential confounders. The authors checked the crude association between each potential confounder and the outcome of interest and utilised an inverse probability treatment-weighted model to adjust for confounding variables that were associated with the outcomes. Nonetheless, residual confounding is possible.	Clear inclusion and exclusion criteria were specified. 11422 patients from the African Surgical Outcomes Study (ASOS) who received procedural sedation to facilitate surgery were included.	The intervention status is clear (nonphysicians vs physicians as lead operators). The intervention definition is based on information collected at the time of the surgical procedures (undertaken during the ASOS study).	No deviations from the intended intervention were noted.	The composite outcome of 'severe complications or death' was missing in 5 cases (1.5%). However, the authors used multiple imputation with sensitivity analyses to address missing outcome data and to estimate the impact of attrition on the reported effect.	Mortality is an objective outcome measure; however, severe complications are subjective. In addition, coding practices likely varied across hospitals given the multi-centre nature of this study.
Van Duinen et al., 2019	Serious	Serious	Low	Low	Serious	Moderate	Serious
	Patient and procedure characteristics were analysed and significant differences between patients operated on by associate clinicians and by doctors were noted (associate clinicians performed significantly more caesarean sections for twin pregnancies and on multiparous women; doctors were more likely to perform emergency caesarean sections and to perform additional surgical procedures). Although t…	Although clear inclusion and exclusion criteria were specified, solely patients with complete medical records were included into the study. In addition, out of 2303 caesarean sections identified, solely 1323 were assessed for eligibility. 575 were excluded as they were not performed by an associate clinician or a doctor; however, the reasons for excluding the remaining 345 surgical procedures are…	The intervention status is clear (associate clinicians vs doctors as lead operators). The intervention definition was based on information collected at the time of the surgical procedures by the primary investigator and trained anaesthesia nurses.	No deviations from the intended intervention were reported.	Outcome data were missing for patients who underwent caesarean sections but who were not assessed for eligibility. In addition, post-discharge outcome data of patients who were lost to follow-up (35 patients operated on by associate clinicians and 78 patients operated on by doctors) were not imputed.	Morbidity events (including wound infection, blood loss and postoperative pain) were subjective outcome measures.
Wamalwa et al., 2015	Critical	Low	Low	Low	Moderate	Serious	Critical
	Patient characteristics were not recorded by provider cadre and no adjustments were made to account for confounding factors. Therefore, confounding can be expected.	Clear inclusion and exclusion criteria were specified. All men between 18 and 80 years of age with manifest, unilateral and primary inguinal hernia were included. Exclusion criteria were irreducibility, femoral hernia, coagulation abnormalities and anticoagulant treatment, patients for whom anaesthesia was unsuitable. Selection was not based on characteristics observed after the start of the surg…	The intervention status is clear (medical officer vs surgeon as lead operators). The intervention definition is based on information collected at the time of the surgical procedures.	No deviations from the intended intervention were reported.	Five patients (10%) who were scheduled to receive surgery did not undergo the operation. They were not included in the outcome analysis.	Postoperative complications were inherently subjective. At follow-up, outcome data were collected through physical examination and patient telephone interviews. Therefore, outcomes could have been influenced by knowledge of the intervention received and errors in outcome measurement may have been related to the intervention status.
Wilhelm et al., 2011	Serious	Low	Low	Serious	Serious	Moderate	Serious
	Overall patient characteristics were similar between provider types. However, for hernia repair operations, clinical officers experienced higher conversion rates compared to surgeons (45% vs 27%); for transvesical prostatectomy, pre-operative haemoglobin levels were higher in patients treated by surgeons (12 g/dL vs 13.3 g/dL). As no adjustments were made in the outcome analysis, some confounding…	Clear inclusion and exclusion criteria were specified. Patients undergoing three major general surgery procedures (VP-shunting, hernia repair and transvesical prostatectomy) were included into the study. Selection was not based on characteristics observed after the start of the surgical procedure.	The intervention status is clear ('clinical officers operating independently' vs 'surgeon present'). The intervention definition is based on information collected at the time of the surgical procedures through theatre books.	Some deviations from the intended intervention are likely to have occurred. In the 'surgeon present' group, the lead operator could have been a qualified surgeon or a clinical officer (with the surgeon assisting in the procedure).	The retrieval rate of patient files was 80% for VP-shunting and 80% for bowel resection for strangulated hernia.	Methods of outcome assessment were comparable between study groups. Mortality is an objective outcome measure; however, morbidity measures are subjective.
Wilhelm et al., 2017	Serious	Low	Low	Serious	Serious	Moderate	Serious
	Although most sociodemographic patient characteristics were similar across both groups, complicated cases were more likely to be allocated to surgeons in accordance with hospital practice. As no adjustments were made in the outcome analysis, some confounding can be expected.	Clear inclusion and exclusion criteria were specified. Patients undergoing major amputations, open reduction and plating of fractured long bones were included into the study. Selection was not based on characteristics observed after the surgical procedure.	The intervention status is clear ('orthopaedic clinical officers operating independently' vs 'surgeon present'). The intervention definition was based on information collected at the time of the surgical procedure through theatre books.	Some deviations from the intended intervention are likely to have occurred. In the 'surgeon present' group, the lead operator could have been a qualified surgeon or an orthopaedic clinical officer (with the surgeon assisting in the procedure).	The retrieval rates of files with complete information were 71% for open reduction and plating and 82% for major amputations.	Methods of outcome assessment were comparable across study groups. Postoperative blood transfusion and postoperative infection were subjective outcome measures.
Young et al., 2012	Moderate	Low	Low	Low	Low	Moderate	Moderate
	Patient characteristics by provider type were analysed. No significant differences between the two groups were noted. However, given the non-randomised nature of this study, residual confounding cannot be excluded.	Clear inclusion and exclusion criteria were specified. Patients with blunt TBI requiring insertion of an intra-cranial pressure monitor were included. Exclusion criteria were ventriculostomy drains and monitors placed at an outside facility. Solely patients operated on by a neurosurgeon or by a midlevel provider without direct supervision were included. Therefore, selection is not based on charac…	The intervention status is clear (midlevel provider vs neurosurgeon as lead operators). Intervention definitions were based on information collected at the time of the surgical procedure through procedure notes.	No deviations from the intended intervention were noted.	No missing outcome data were reported.	Methods of outcome assessment were comparable across study groups. Major and minor complications and 'good' Glasgow Outcome Score were subjective outcome measures which required expert judgement.
